# Supplementary material for: Circulating Interleukin-8 Dynamics Parallels Disease Course and Is Linked to Clinical Outcomes in Severe COVID-19
Source: Viruses. 2023 Feb 16;15(2):549. doi: 10.3390/v15020549 (PMC9960352; doi:10.3390/v15020549)
Supplement: Supplementary file 1 [file viruses-15-00549-s001.zip]

Archive with 1 entries (1 files):
- viruses-2038220-supplementary.pdf
